# Supplementary material for: Pt-Rare Earth Subnanometric Bimetallic Clusters Efficiently Catalyze the Reverse Water–Gas Reaction
Source: Nanomaterials (Basel). 2026 Jan 5;16(1):77. doi: 10.3390/nano16010077 (PMC12787743; doi:10.3390/nano16010077)
Supplement: Supplementary file 1 [file nanomaterials-16-00077-s001.zip]

Archive with 1 entries (1 files):
- nanomaterials-4040213-supplementary.pdf
